# Supplementary material for: Anti-Inflammatory Effect of Pestalotic Acid A Derived from Pestalotiopsis vismiae, an Endophytic Fungus of Ilex prenatal, in Lipopolysaccharide-Stimulated RAW264.7 Cells
Source: Biomedicines. 2025 Jun 12;13(6):1445. doi: 10.3390/biomedicines13061445 (PMC12191257; doi:10.3390/biomedicines13061445)
Supplement: Supplementary file 1 [file biomedicines-13-01445-s001.zip]

Archive with 1 entries (1 files):
- biomedicines-3650236-supplementary.pdf
